# Supplementary material for: Advancements in materials, manufacturing, propulsion and localization: propelling soft robotics for medical applications
Source: Front Bioeng Biotechnol. 2024 Jan 8;11:1327441. doi: 10.3389/fbioe.2023.1327441 (PMC10800571; doi:10.3389/fbioe.2023.1327441)
Supplement: Supplementary file 1 [file Table1.XLSX]

## Sheet: Sheet1
	Table S1. Base materials, component materials, and propulsion of soft robots.
	biomaterial
	base materials	bone stem cell	bovine sperm	cardiomyocytes	chitosan	chlamydomonas reinhardtii	DNA	enteric polymer layer	escherichia coli	red blood cell	skeletal muscle
	component		magnetic materials		magnetic materials		magnetic materials	Mg		magnetic materials
	propulsion		magnetic		Magnetic	Optical	Magnetic	chemical		ultrasound/magnetic	Electronic
	reference	(Gao et al., 2016a)	(Magdanz et al., 2020)	(Sun et al., 2019)	(Niu et al., 2017)	(Weibel et al., 2005)	(Tang et al., 2020)	(Li et al., 2016b)	(Justus et al., 2019)	(Wu et al., 2014)	(Morimoto et al., 2020)	(Morimoto and Takeuchi, 2022)
	polymers
	base materials	Ecoflex	PCL	PDLLA	PDMS			PEGDA	PLGA		PLLA
	component				Ecoflex	magnetic materials
	propulsion	pneumatic			pneumatic	magnetic
	reference	(Gossweiler et al., 2015)	(Llacer-Wintle et al., 2021)	(Llacer-Wintle et al., 2021)	(Shepherd et al., 2011)	(Zhou et al., 2021a)	(Lu et al., 2018)	(Wang et al., 2018)	(Llacer-Wintle et al., 2021)		(Llacer-Wintle et al., 2021)
	stimuli-response	stimuli-response
	base materials	ABF	AMF	ferrofluid	GelMA			hydrogel	ionic polymer metal	Janus	LCE
	component	Ni/Ti			magnetic materials			cellulose nanocrystal			CNT
	propulsion	magnetic	fluid	magnetic	magnetic			PH	electronic	chemical/magnetic/optical	optical
	reference	(Servant et al., 2015)	(Phan et al., 2022)	(Hua et al., 2022)	(Wang et al., 2018)	(Ceylan et al., 2019)	(Goudu et al., 2020)	(Nasseri et al., 2023)	(Sareh et al., 2013)	(Yuan et al., 2020)	(Ahn et al., 2019)	(Rogóż et al., 2016b)
	stimuli-response
	base materials	MOF		MOF	PI		PNIPAM	SMA
	component			diphenylalanine peptide	magnetic materials	Au
	propulsion	MRI	optical	PH	magnetic	optical	temp	electronic
	reference	(Böll et al., 2019)	(Zhang et al., 2022b)	(Ikezoe et al., 2015)	(Zhu et al., 2023)	(Yu et al., 2021)	(Zhang et al., 2022b)	(Song et al., 2016)	(Mao et al., 2014)	(Laschi et al., 2012)	(Niu et al., 2022)
